# Supplementary material for: Cellulose/Aminated Multi-Walled Carbon Nanotube Nanocomposite Aerogels for Oil Adsorption
Source: Polymers (Basel). 2025 Mar 24;17(7):869. doi: 10.3390/polym17070869 (PMC11991409; doi:10.3390/polym17070869)
Supplement: Supplementary file 1 [file polymers-17-00869-s001.zip]

Archive with 1 entries (1 files):
- polymers-3521943-supplementary.pdf
